# Supplementary material for: Spatial Variation of the Effect of Multidimensional Urbanization on PM2.5 Concentration in the Beijing–Tianjin–Hebei (BTH) Urban Agglomeration
Source: Int J Environ Res Public Health. 2021 Nov 17;18(22):12077. doi: 10.3390/ijerph182212077 (PMC8624147; doi:10.3390/ijerph182212077)
Supplement: Supplementary file 1 [file ijerph-18-12077-s001.zip]

Archive with 1 entries (1 files):
- ijerph-1427056-supplementary.pdf
